# Supplementary material for: Determining the Development Strategy and Suited Adoption Paths for the Core Competence of Shared Decision-Making Tasks through the SAA-NRM Approach
Source: Int J Environ Res Public Health. 2022 Oct 15;19(20):13310. doi: 10.3390/ijerph192013310 (PMC9602580; doi:10.3390/ijerph192013310)
Supplement: Supplementary file 1 [file ijerph-19-13310-s001.zip]

Archive with 1 entries (1 files):
- ijerph-1927994-supplementary.pdf
